# Supplementary material for: Incidence of straight and angulated screw channel following immediate implant placement in esthetic zone: A simulated cone-beam computed tomography study
Source: PLoS One. 2024 Sep 5;19(9):e0308158. doi: 10.1371/journal.pone.0308158 (PMC11376541; doi:10.1371/journal.pone.0308158)
Supplement: S1 Data — (XLSX) [file pone.0308158.s001.xlsx]

## Sheet: Summary
B bone	< 1	> 1
	609	111
%	84.5833	15.42
SRP distribution	1	2	3	4
	633	20	3	64
0.01	87.91	2.77778	0.416667	8.88889
Central 240ซี่				lateral 240 ซี่				Canine 240 ซี่
1	2	3	4	1	2	3	4	1	2	3	4				720
213	9	1	17	183	11	2	44	237	0	0	3				240
88.75	3.75	0.416667	7.08333	76.25	4.58333	0.833333	18.34	98.75	0	0	1.25	%
SRP	Distribution	IIP Yes	%
1	633	533	84.2022
2	20	14	70
3	3	1	33.3333
4	64	0	0
IIP Yes										No
0.7611										0.2389
1.insial edge	2.screw	3.angle	4.mid	5.i+s	6.i+a	7.a+m	8.i+a+s	9.i+a+m	10.i+s+a+m
60(8.33%)	1(0.14%)	130(18.06%)	80(11.11%)	8(1.11%)	63(8.75%)	149(20.69%)	7(0.97%)	47(6.53%)	3(0.42%)
Central Yes IIP 198/240=82.5%
1.insial edge	2.screw	3.angle	4.mid	5.i+s	6.i+a	7.a+m	8.i+a+s	9.i+a+m	10.i+s+a+m
24(10.00%%)	1(0.42%)	57(23.75%)	1(0.42%)	8(3.33%)	47(19.58%)	26(10.83%)	7(2.92%)	24(10%)	3(1.25%)
lateral Yes IIP 155/240=64.58%
1.insial edge	2.screw	3.angle	4.mid	5.i+s	6.i+a	7.a+m	8.i+a+s	9.i+a+m	10.i+s+a+m
29(12.08%)	0	52(21.67%)	6(2.5%)	0	10(4.17%)	45(18.75%)	0	13(5.42%)	0
canine Yes IIP 195/240=81.25%
1.insial edge	2.screw	3.angle	4.mid	5.i+s	6.i+a	7.a+m	8.i+a+s	9.i+a+m	10.i+s+a+m
7(2.91%)	0	21(8.75%)	73(30.42%)	0	6(2.5%)	78(32.5%)	0	10(4.17%)	0
Diameter(overall)								Length(overall)
2.9	3.3	3.5	3.75	4	4.5	5	10	12	14	16	18
139(19.31%)	495(68.75%)	438(60.83%)	376(52.22%)	305(42.36%)	144(20%)	57(7.92%)	88(12.22%)	284(39.44%)	447(62.08%)	421(58.47%)	337(46.81%)
2.9	3.3	3.5	3.75	4	4.5	5	10	12	14	16	18
19.31	68.75	60.83	52.22	42.36	20	7.92	12.22	39.44	62.08	58.47	46.81	%
																																										240
Central
2.9	3.3	3.5	3.75	4	4.5	5	10	12	14	16	18
0	196(81.67%)	164(68.33%)	131(54.58%)	98(40.83%)	12(5%)	0	54(22.5%)	151(62.92%)	192(80%)	176(73.33%)	131(54.58%)
2.9	3.3	3.5	3.75	4	4.5	5	10	12	14	16	18
0	81.67	68.33	54.58	40.83	5	0	22.5	62.92	80	73.33	54.58	%
Lateral
2.9	3.3	3.5	3.75	4	4.5	5	10	12	14	16	18
139(57.92%)	123(51.25%)	87(36.25%)	64(26.67%)	36(15%)	0	0	16(6.67%)	72(30%)	136(56.67%)	104(43.33%)	74(30.83%)
2.9	3.3	3.5	3.75	4	4.5	5	10	12	14	16	18
57.92	51.25	36.25	26.67	15	0	0	6.67	30	56.67	43.33	30.83	%
Canine
2.9	3.3	3.5	3.75	4	4.5	5	10	12	14	16	18
0	176(73.33%)	187(77.92%)	181(75.42%)	171(71.25%)	132(55%)	57(23.75%)	18(7.5%)	61(25.42%)	119(49.58%)	141(58.75%)	132(55%)
2.9	3.3	3.5	3.75	4	4.5	5	10	12	14	16	18
0	73.33	77.92	75.42	71.25	55	23.75	7.5	25.42	49.58	58.75	55	%
																									%
					%

## Sheet: Demographic data
no.	Tooth no.	Gemder	Age	SRP	B bone	Faciopalatal
1	13	F	54	1	0.92	6.11
	12			1	0.83	6.1
	11			1	0.52	5.39
	21			1	0.63	5.44
	22			1	0.42	5.85
	23			1	0.35	6.75
2	13	F	24	1	0.7	6.81
	12			1	0.45	5.58
	11			1	0.67	6.16
	21			1	0.53	5.76
	22			1	0.61	5.88
	23			1	0.94	7
3	13	F	57	1	1.44	5.59
	12			1	1.15	4.98
	11			1	0.76	6.12
	21			1	0.9	6.14
	22			1	2.01	4.55
	23			1	1.25	6.15
4	13	F	23	1	0.35	6.55
	12			1	0.49	4.93
	11			4	0.83	5.41
	21			1	0.97	5.52
	22			1	0.69	4.29
	23			1	0.6	6.13
5	13	F	31	1	0.73	7.77
	12			1	0.59	5.76
	11			1	0.97	7.54
	21			1	0.47	6.37
	22			1	0.94	6.05
	23			1	1.51	6.31
6	13	F	65	1	0.78	6.67
	12			4	0.44	5.32
	11			1	0.7	5.27
	21			1	1.27	5.36
	22			1	2.29	4.05
	23			1	0.64	6.68
7	13	F	40	1	1.37	6.34
	12			1	1.51	4.78
	11			1	0.73	6.04
	21			1	0.9	5.89
	22			1	0.88	6.53
	23			1	1.43	6.78
8	13	F	45	1	1.07	6.26
	12			1	0.68	5.32
	11			1	0.52	5.9
	21			1	0.54	6.11
	22			1	0.75	6.03
	23			1	0.91	6.59
9	13	F	25	1	0.8	6.92
	12			1	0.52	5.28
	11			2	0.66	5.39
	21			2	0.85	5.8
	22			4	0.66	5.6
	23			1	0.94	7.88
10	13	F	46	1	0.93	6.64
	12			1	0.49	5.8
	11			1	0.45	5.79
	21			1	0.58	5.95
	22			4	0.93	5.41
	23			1	1.76	5.36
11	13	M	21	1	0.88	6.9
	12			1	1.17	6.24
	11			1	0.83	6.54
	21			1	0.66	6.62
	22			1	0.71	6.48
	23			1	1.27	6.63
12	13	M	58	1	0.83	6.04
	12			1	0.49	4.87
	11			1	0.68	5.77
	21			1	0.49	5.28
	22			4	0.29	5.28
	23			1	0.73	5.17
13	13	M	36	1	0.78	6.97
	12			1	0.49	6.04
	11			1	0.65	6.5
	21			2	0.64	6.55
	22			1	0.63	6.09
	23			1	0.58	6.73
14	13	F	22	1	0.54	5.86
	12			4	0.73	3.96
	11			1	0.58	5.85
	21			1	0.63	4.83
	22			4	0.54	4.61
	23			1	1.02	5.41
15	13	F	22	1	1.71	6.04
	12			1	1.03	4.64
	11			1	1.07	5.42
	21			1	0.93	5.33
	22			1	0.68	5.02
	23			1	1.32	6.26
16	13	F	49	1	0.58	6.05
	12			1	0.68	5.91
	11			4	0.44	6.55
	21			1	0.58	6.29
	22			2	0.64	5.67
	23			1	1.47	6.66
17	13	M	36	1	1.41	6.04
	12			1	0.58	5.12
	11			1	0.68	5.72
	21			1	0.64	5.77
	22			1	0.65	4.95
	23			1	1.19	5.74
18	13	F	47	1	0.75	7.04
	12			1	0.52	5.83
	11			1	0.99	6.08
	21			1	0.98	6.05
	22			1	0.58	5.46
	23			1	0.65	6.88
19	13	F	35	1	1.8	6.27
	12			1	0.65	5.8
	11			1	0.73	6.24
	21			1	0.58	6.34
	22			1	0.59	5.42
	23			1	0.8	6.83
20	13	F	20	1	0.9	6.22
	12			1	0.44	5.32
	11			1	0.64	5.56
	21			1	0.68	5.9
	22			2	0.44	5.27
	23			1	1.67	5.87
21	13	M	28	1	0.67	6.44
	12			4	0.47	5.28
	11			1	0.49	5.9
	21			1	0.68	6
	22			1	0.82	5.28
	23			1	1.24	6.18
22	13	F	26	1	0.93	6.67
	12			4	0.68	5.9
	11			1	0.54	5.85
	21			1	0.64	5.73
	22			1	0.63	5.88
	23			1	0.92	6.76
23	13	M	40	1	0.73	6.43
	12			4	0.29	5.07
	11			1	0.69	6.35
	21			1	0.83	6.9
	22			1	0.63	4.93
	23			1	2.05	5.85
24	13	F	25	1	1.61	7.17
	12			1	0.78	5.31
	11			2	0.54	6.2
	21			1	1.43	6.1
	22			1	0.77	5.89
	23			1	1.12	6.93
25	13	F	52	1	2.83	6.87
	12			1	2.37	5.41
	11			1	0.58	6.82
	21			2	0.68	6.63
	22			1	0.46	5.44
	23			1	1.04	6.35
26	13	F	21	1	1.03	6.02
	12			1	0.54	5.95
	11			1	0.49	6.86
	21			1	0.59	6.53
	22			1	0.64	5.66
	23			1	2	6.1
27	13	M	21	1	1.51	6.28
	12			1	0.89	5.54
	11			1	0.68	6.59
	21			1	0.83	6.68
	22			1	0.85	5.44
	23			1	0.88	6.45
28	13	F	47	1	0.49	6.47
	12			1	0.97	4.98
	11			1	0.63	5.65
	21			1	0.97	5.8
	22			1	1.22	4.01
	23			1	1.08	5.53
29	13	F	22	1	0.53	5.82
	12			4	0.52	5.17
	11			1	0.47	5.99
	21			1	0.56	5.95
	22			1	0.64	5.29
	23			1	0.97	5.29
30	13	F	36	1	2.04	6.27
	12			1	0.68	6.09
	11			1	1.03	6.27
	21			1	0.99	6.61
	22			1	0.68	5.85
	23			1	1.32	7.22
31	13	F	56	1	1.02	5.68
	12			4	0.78	4.59
	11			1	0.46	5.63
	21			1	0.6	5.87
	22			1	0.88	3.94
	23			1	1.05	5.68
32	13	M	31	1	1.02	6.58
	12			4	0.79	5.61
	11			1	1.28	6.3
	21			1	0.68	6.64
	22			1	0.59	5.7
	23			1	0.78	8.04
33	13	M	23	1	1.02	6.87
	12			1	0.54	5.89
	11			1	0.76	6.62
	21			1	0.57	6.51
	22			1	0.95	6.07
	23			1	0.93	8.41
34	13	F	47	1	1.51	5.75
	12			4	0.73	5.61
	11			4	0.58	5.71
	21			4	0.63	5.8
	22			4	0.63	5.61
	23			1	0.68	6.17
35	13	M	61	1	2.05	6.42
	12			1	1.92	5.52
	11			1	0.6	6.51
	21			1	0.22	6.64
	22			1	0.61	5.93
	23			1	1.48	5.72
36	13	F	77	1	0.88	5.8
	12			1	0.87	4.98
	11			1	0.71	5.15
	21			1	0.67	5.15
	22			1	0.72	4.24
	23			1	0.92	5.36
37	13	F	47	1	1.37	4.69
	12			1	0.54	4.63
	11			1	0.73	5.23
	21			1	0.73	4.97
	22			1	0.54	4.49
	23			1	0.46	5.22
38	13	F	55	1	1.32	5.96
	12			1	0.45	5.17
	11			1	0.68	6.69
	21			2	0.67	6.63
	22			4	0.58	5.46
	23			1	0.45	7.56
39	13	F	24	1	0.78	6.19
	12			1	0.73	5.7
	11			1	0.54	6.06
	21			1	0.44	6.24
	22			1	0.93	6.33
	23			1	0.68	6.46
40	13	F	20	1	0.83	6
	12			1	0.64	4.69
	11			1	0.68	5.71
	21			1	0.49	5.41
	22			2	0.64	4.73
	23			1	0.68	6.4
41	13	F	23	1	0.93	5.75
	12			2	0.59	4.84
	11			1	0.68	6.06
	21			1	0.64	6.15
	22			4	0.69	5.19
	23			1	0.83	6.53
42	13	F	23	1	1.18	6.08
	12			1	0.54	5.41
	11			1	0.67	5.38
	21			1	0.83	5.59
	22			1	0.67	5.94
	23			1	0.62	5.64
43	13	M	34	1	0.65	7.84
	12			1	0.68	6.63
	11			1	0.54	6.21
	21			1	0.75	6.18
	22			1	0.96	6.69
	23			1	0.78	7.32
44	13	F	47	1	0.19	5.61
	12			4	0.46	5.99
	11			1	0.69	5.5
	21			1	0.5	5.76
	22			2	0.6	6.18
	23			1	0.34	7.22
45	13	F	23	1	1.34	7.71
	12			1	0.75	6.27
	11			1	0.96	6.05
	21			1	0.78	5.83
	22			1	0.89	6.25
	23			1	1	6.98
46	13	F	24	1	0.63	7.1
	12			1	0.73	5.52
	11			1	0.73	5.31
	21			1	0.68	5.24
	22			1	0.5	5.55
	23			1	0.58	6.57
47	13	F	24	1	0.87	6.59
	12			1	0.48	5.82
	11			4	0.83	6.13
	21			1	1.02	6.45
	22			1	0.92	5.63
	23			1	1.26	6.77
48	13	M	22	1	0.71	7.71
	12			1	0.75	6.27
	11			1	0.96	6.05
	21			1	0.86	5.83
	22			1	0.89	6.25
	23			1	1	6.98
49	13	M	27	1	1	8.25
	12			4	0.68	5.46
	11			1	0.82	5.89
	21			1	0.99	6.11
	22			1	0.93	5.65
	23			1	0.83	7.53
50	13	M	24	1	0.59	7.13
	12			1	0.83	5.95
	11			1	0.54	6.13
	21			1	0.49	6.06
	22			1	0.64	5.9
	23			1	0.68	6.35
51	13	F	64	1	0.65	7.01
	12			1	0.72	4.98
	11			1	1.12	6.32
	21			1	1.05	6.54
	22			4	0.71	5.02
	23			1	0.98	7.21
52	13	F	28	1	0.92	7.03
	12			1	0.51	4.95
	11			4	0.76	6.42
	21			2	0.69	6.35
	22			1	0.51	5.08
	23			1	0.92	7.05
53	13	F	42	1	0.68	8.71
	12			4	0.73	6.53
	11			1	0.75	5.93
	21			4	0.63	6.39
	22			4	0.54	6.29
	23			1	0.77	0.7
54	13	F	35	1	0.84	7.64
	12			4	0.88	5.98
	11			1	0.75	6.29
	21			1	0.87	6.17
	22			4	0.75	5.66
	23			1	1.06	6.65
55	13	F	38	1	0.87	6.78
	12			4	0.62	5.2
	11			1	0.63	5.66
	21			1	0.46	5.71
	22			1	0.56	5.52
	23			1	0.46	6.74
56	13	F	41	1	0.5	7.62
	12			3	0.91	5.01
	11			1	0.45	5.97
	21			1	0.46	6.26
	22			1	0.4	5.73
	23			1	0.64	7.75
57	13	M	28	1	0.79	8.22
	12			1	0.94	6.3
	11			1	1.04	6.05
	21			1	0.62	6.14
	22			1	1.01	5.95
	23			1	0.74	7.16
58	13	F	64	1	0.38	6.89
	12			1	0.22	5.95
	11			1	0.48	5.78
	21			1	0.4	5.68
	22			1	0.56	5.87
	23			1	0.57	6.47
59	13	F	28	4	0.61	6.8
	12			1	0.48	6.1
	11			1	0.96	6.47
	21			1	0.52	6.3
	22			1	0.55	5.85
	23			1	0.59	7.14
60	13	F	54	1	1.31	6.69
	12			4	1.18	5.54
	11			4	0.98	5.35
	21			4	0.91	5.65
	22			1	0.73	5.63
	23			1	0.88	6.91
61	13	F	28	1	1.41	7.56
	12			1	0.76	6.12
	11			1	0.81	6.09
	21			1	0.82	6.52
	22			1	0.63	6.44
	23			1	1.46	7.5
62	13	F	41	1	2.06	7.24
	12			1	1.46	5.7
	11			1	0.78	5.99
	21			4	0.7	6.15
	22			1	1.4	5.45
	23			1	3.68	6.39
63	13	M	22	1	0.88	8.19
	12			1	0.5	6.42
	11			1	0.59	6.64
	21			1	0.63	6.14
	22			1	0.89	6.07
	23			1	0.79	8.65
64	13	M	27	1	0.68	7.7
	12			1	0.68	6.09
	11			1	0.73	5.71
	21			1	0.7	6.03
	22			1	0.69	6.2
	23			1	0.78	7.46
65	13	F	50	1	0.42	7.32
	12			1	0.58	5.83
	11			4	0.68	6.02
	21			1	0.56	5.79
	22			4	0.52	6.12
	23			1	0.62	7.37
66	13	M	26	1	1.06	5.36
	12			1	0.98	5.36
	11			1	0.68	5.8
	21			1	0.77	5.05
	22			1	0.73	5.82
	23			1	0.39	7.01
67	13	F	33	1	2.83	7.09
	12			1	1.37	6.09
	11			1	0.59	6.17
	21			1	0.68	6.16
	22			1	0.68	6.12
	23			1	1.37	6.99
68	13	F	34	1	0.97	6.82
	12			4	0.61	6.02
	11			1	0.7	5.66
	21			1	0.75	6.08
	22			1	0.32	5.96
	23			1	0.74	7.29
69	13	M	27	1	0.91	7.37
	12			1	1.13	5.79
	11			1	0.84	6.63
	21			1	0.57	6.4
	22			1	0.58	5.81
	23			1	0.77	7.23
70	13	F	23	1	0.88	7.36
	12			1	0.63	5.9
	11			1	0.58	6
	21			1	0.73	5.56
	22			1	0.44	6.05
	23			1	1.02	7.26
71	13	M	23	1	0.58	7.66
	12			1	0.83	5.82
	11			1	0.67	5.8
	21			1	0.61	6.06
	22			1	0.77	5.65
	23			1	0.78	7.75
72	13	F	27	1	0.63	7.16
	12			2	0.89	5.77
	11			1	0.79	5.83
	21			1	0.56	6.13
	22			1	0.51	5.8
	23			1	0.75	6.95
73	13	M	26	1	0.97	7.7
	12			1	0.88	6.01
	11			1	1.31	6.46
	21			1	0.62	7.48
	22			1	0.73	7.27
	23			1	0.68	6.92
74	13	F	30	1	0.59	7.04
	12			1	0.3	6.19
	11			1	0.58	6
	21			1	0.62	5.95
	22			1	0.54	5.28
	23			1	0.47	6.39
75	13	M	32	1	0.67	8.94
	12			1	1.02	6.86
	11			1	0.51	7.21
	21			1	0.63	6.66
	22			1	0.57	7.8
	23			1	0.77	9.38
76	13	F	26	1	0.54	6.15
	12			4	0.41	5.18
	11			1	0.64	5.33
	21			1	0.55	5.5
	22			4	0.42	5.22
	23			1	0.79	6.82
77	13	F	29	1	0.53	7.17
	12			4	0.63	5.82
	11			1	0.44	6.08
	21			1	0.73	6.19
	22			4	0.58	5.72
	23			1	0.76	7.04
78	13	F	20	1	0.5	6.68
	12			1	0.9	5.98
	11			1	0.69	5.92
	21			1	0.66	6.28
	22			2	0.47	6.08
	23			1	0.75	6.08
79	13	F	37	1	0.76	7.49
	12			1	0.99	6.39
	11			4	0.82	6.3
	21			1	1.35	6.36
	22			1	1.02	6.11
	23			1	1.16	7.02
80	13	F	35	1	1.51	6.55
	12			4	1.42	5.28
	11			1	0.88	5.41
	21			1	0.62	5.4
	22			1	0.75	4.03
	23			1	0.78	7.04
81	13	M	52	1	0.66	7.41
	12			1	0.56	6.45
	11			1	0.93	6.05
	21			1	0.7	6.42
	22			1	0.66	6.36
	23			4	0.59	8.43
82	13	M	24	1	0.68	8.08
	12			1	0.79	6.17
	11			1	0.61	6.08
	21			1	0.48	6.04
	22			1	0.77	5.96
	23			1	0.84	7.41
83	13	M	53	1	1.64	8.59
	12			1	1.6	6.92
	11			1	1.39	6.52
	21			1	1.54	6.66
	22			1	2.23	6.02
	23			1	1.77	8.53
84	13	F	33	1	0.63	6.51
	12			4	0.36	5.98
	11			3	0.85	5.35
	21			2	0.57	4.55
	22			2	0.52	5.31
	23			4	0.49	6.73
85	13	F	48	1	1.02	6.65
	12			1	0.59	5.57
	11			1	0.89	5.31
	21			1	0.89	5.14
	22			4	0.47	5.35
	23			1	0.71	6.38
86	13	F	32	1	1.39	6.19
	12			1	0.86	5.36
	11			1	0.95	5.43
	21			1	0.91	5.66
	22			1	0.67	5.4
	23			1	0.77	6.4
87	13	F	37	1	1.08	7.98
	12			4	1.32	5.21
	11			1	0.48	5.41
	21			1	0.75	5.98
	22			1	0.32	5.21
	23			1	0.71	7.91
88	13	M	59	1	2.71	7.65
	12			1	1.36	5.19
	11			1	0.86	6.45
	21			1	0.79	6.22
	22			1	0.8	5.35
	23			1	1.32	7.19
89	13	F	56	1	0.51	6.68
	12			1	0.45	5.29
	11			4	0.36	5.65
	21			1	0.65	5.72
	22			1	0.58	5.5
	23			1	0.46	7.09
90	13	M	24	1	0.88	8.55
	12			1	0.59	6.96
	11			1	0.94	6.54
	21			1	0.87	6.36
	22			1	0.94	6.68
	23			1	0.52	8.24
91	13	M	23	1	1.17	7.68
	12			1	0.86	6.07
	11			1	1.03	6.07
	21			1	0.9	5.77
	22			1	1.07	5.92
	23			1	1.02	7.83
92	13	M	24	1	0.42	7.32
	12			1	0.6	5.61
	11			1	0.45	6.31
	21			1	0.6	5.97
	22			1	0.42	5.65
	23			1	0.46	8.01
93	13	F	35	1	1.14	7.38
	12			1	0.73	5.92
	11			1	0.59	6.27
	21			1	1.06	5.79
	22			1	0.45	5.9
	23			1	0.45	7.08
94	13	F	60	1	0.84	7.8
	12			1	0.81	5.56
	11			1	0.52	6.25
	21			1	1.19	5.9
	22			1	0.78	5.75
	23			1	0.78	7.11
95	13	F	34	1	1.07	8.12
	12			1	0.74	6.75
	11			1	0.93	6.2
	21			1	0.62	6.42
	22			1	0.43	6.93
	23			1	0.49	7.72
96	13	F	45	1	0.58	7.02
	12			1	0.51	5.85
	11			1	0.53	6.27
	21			1	0.68	6.83
	22			1	0.69	4.96
	23			1	0.85	7.42
97	13	F	57	1	0.48	8.15
	12			4	0.94	5.32
	11			1	0.95	5.96
	21			4	0.71	5.83
	22			4	0.74	5.21
	23			1	0.63	7.8
98	13	M	28	1	0.83	7.26
	12			1	1.03	6.18
	11			4	0.81	6.06
	21			1	0.81	6.07
	22			2	1.03	6.38
	23			1	0.92	7.9
99	13	F	45	1	0.9	7.07
	12			1	0.8	6.09
	11			1	0.64	5.36
	21			1	0.76	5.58
	22			1	0.8	5.31
	23			1	0.71	7.23
100	13	F	30	1	0.79	7.6
	12			1	0.84	6.38
	11			1	0.66	6.06
	21			1	0.69	5.79
	22			1	0.82	6.17
	23			1	0.72	7.99
101	13	F	23	1	0.29	7.28
	12			4	0.57	5.72
	11			2	0.4	5.63
	21			1	0.45	5.66
	22			1	0.57	5.98
	23			1	0.68	7.4
102	13	F	57	1	0.35	6.59
	12			1	0.48	5.81
	11			1	0.63	6.55
	21			1	0.51	6.36
	22			4	0.28	5.56
	23			1	0.26	6.89
103	13	M	36	1	0.85	8.33
	12			1	0.68	6.21
	11			1	0.58	6.27
	21			1	0.77	6.54
	22			1	0.7	6.46
	23			1	0.73	7.57
104	13	M	23	1	0.59	8.45
	12			1	0.74	6.23
	11			1	0.48	6.97
	21			1	0.61	6.16
	22			1	0.87	6.12
	23			1	0.6	8.7
105	13	M	39	1	0.7	7.73
	12			1	0.55	6.81
	11			1	0.34	6.81
	21			1	0.42	6.97
	22			2	0.33	6.23
	23			1	0.36	8.33
106	13	M	23	1	0.86	8.11
	12			1	1.13	6.06
	11			1	0.77	5.96
	21			1	0.9	6.35
	22			1	0.94	6.32
	23			1	0.92	6.87
107	13	M	30	1	1.52	8.5
	12			1	0.82	7.23
	11			1	0.77	7.16
	21			1	0.59	7.34
	22			1	1.01	7.44
	23			1	0.8	8.11
108	13	M	34	1	0.57	8.14
	12			4	0.57	5.37
	11			1	0.85	6.09
	21			1	0.84	6.23
	22			1	0.97	5.86
	23			1	0.85	8.54
109	13	M	23	1	0.78	8.11
	12			1	0.85	7.1
	11			4	0.73	6.57
	21			1	0.58	6.21
	22			1	2.58	6.57
	23			1	0.69	8.12
110	13	F	29	1	0.98	7.98
	12			1	0.55	5.68
	11			1	0.75	6.36
	21			1	1	6.47
	22			1	0.6	5.08
	23			1	1.04	6.94
111	13	F	26	1	0.44	7.99
	12			1	0.92	6.5
	11			1	0.91	6.32
	21			1	0.59	6.71
	22			1	0.8	5.66
	23			1	0.53	7.59
112	13	F	22	1	0.54	7.54
	12			4	0.63	7.01
	11			1	0.39	6.12
	21			1	0.47	6.16
	22			4	0.42	6.12
	23			1	0.39	7.76
113	13	F	56	1	0.46	8.35
	12			1	0.68	5.21
	11			4	0.75	5.58
	21			1	0.82	5.76
	22			1	0.81	5.64
	23			1	0.71	8.19
114	13	M	26	1	1.26	8.21
	12			1	0.72	5.52
	11			1	0.58	6.6
	21			1	0.48	6.65
	22			1	0.87	5.6
	23			1	0.94	8.36
115	13	F	25	1	0.73	7.66
	12			4	0.66	5.47
	11			4	0.32	4.98
	21			1	0.54	5.71
	22			2	0.84	5.95
	23			1	0.87	7.95
116	13	F	25	1	1.25	6.91
	12			1	0.8	5.41
	11			1	0.96	5.46
	21			1	0.88	5.42
	22			1	0.54	5.17
	23			1	0.78	7.57
117	13	F	26	1	1.23	7.25
	12			1	0.45	5.23
	11			1	0.64	5.8
	21			1	0.93	5.46
	22			1	0.38	4.24
	23			1	1.02	5.21
118	13	F	25	1	0.9	7.85
	12			1	0.76	6.02
	11			1	0.51	6.28
	21			1	0.62	6.08
	22			3	1.12	5.68
	23			1	1.11	8.22
119	13	M	28	1	0.65	7.21
	12			1	0.53	5.62
	11			1	0.42	6.12
	21			1	0.54	6.45
	22			1	1.11	5.42
	23			1	0.79	7.11
120	13	F	22	1	0.18	7.53
	12			1	0.58	5.99
	11			1	0.71	5.46
	21			1	0.55	5.87
	22			1	0.31	5.97
	23			1	0.56	6.78

## Sheet: Result
		1=ClassI,2=ClassII,3=ClassIII,4=ClassIV	1=B<1mm,2=B>1mm	1=Yes,2=No	See columnS	Diameter 1=Yes IIP,2=No							Length 1=Yes IIP,2=No					Category
no.	Tooth no.	SRP	B bone	IIP	Category	2.9	3.3	3.5	3.75	4	4.5	5	10	12	14	16	18	1=incisal edge(i)
1	13	1	1	1	3	0	1	1	1	1	0	0	0	0	1	0	0	2=screw(s)
	12	1	1	1	3	1	0	0	0	0	0	0	0	0	1	0	0	3=angle(a)
	11	1	1	1	1	0	1	1	0	0	0	0	0	0	1	1	0	4=mid(m)
	21	1	1	1	1	0	1	1	0	0	0	0	0	0	1	1	1	5=i+s
	22	1	1	1	1	1	1	1	1	1	0	0	0	0	1	1	1	6=i+a
	23	1	1	1	3	0	1	1	1	0	0	0	0	0	0	1	1	7=a+m
2	13	1	1	1	4	0	1	1	1	1	0	0	0	1	1	0	0	8=i+a+s
	12	1	1	0	0	0	0	0	0	0	0	0	0	0	0	0	0	9=i+a+m
	11	1	1	1	3	0	1	1	1	0	0	0	0	1	1	1	1	10=i+s+a+m
	21	1	1	1	3	0	1	1	0	0	0	0	0	1	1	1	1
	22	1	1	1	3	1	1	1	1	0	0	0	1	1	1	1	1
	23	1	1	1	7	0	1	1	1	1	0	0	1	1	1	1	1
3	13	1	2	1	7	0	1	1	1	1	0	0	0	1	1	1	1
	12	1	2	1	3	1	1	0	0	0	0	0	0	1	1	1	0
	11	1	1	1	6	0	1	1	1	1	0	0	1	1	1	1	1
	21	1	1	1	3	0	1	1	1	1	0	0	0	1	1	1	1
	22	1	2	1	1	1	0	0	0	0	0	0	1	1	1	0	0
	23	1	2	1	7	0	1	1	1	1	0	0	1	1	1	1	1
4	13	1	1	1	3	0	1	1	1	1	1	0	0	0	0	1	1
	12	1	1	1	1	1	0	0	0	0	0	0	0	0	1	0	0
	11	4	1	0	0	0	0	0	0	0	0	0	0	0	0	0	0
	21	1	1	1	6	0	1	1	0	0	0	0	0	1	1	1	1
	22	1	1	0	0	0	0	0	0	0	0	0	0	0	0	0	0
	23	1	1	1	9	0	0	1	1	1	0	0	0	0	1	0	1
5	13	1	1	1	7	0	1	1	1	1	1	1	0	0	1	1	1
	12	1	1	1	6	1	0	0	0	0	0	0	0	0	1	0	0
	11	1	1	1	6	0	1	1	1	1	0	0	1	1	1	1	1
	21	1	1	1	3	0	1	0	0	0	0	0	0	1	1	1	0
	22	1	1	1	3	1	0	0	0	0	0	0	0	0	1	0	0
	23	1	2	1	9	0	1	1	1	1	1	1	1	1	1	1	1
6	13	1	1	0	0	0	0	0	0	0	0	0	0	0	0	0	0
	12	4	1	0	0	0	0	0	0	0	0	0	0	0	0	0	0
	11	1	1	1	3	0	1	1	1	0	0	0	0	0	1	1	0
	21	1	2	1	3	0	1	0	0	0	0	0	0	1	1	1	0
	22	1	2	0	0	0	0	0	0	0	0	0	0	0	0	0	0
	23	1	1	1	3	0	1	1	1	1	0	0	0	0	1	1	1
7	13	1	2	1	7	0	1	1	1	1	1	1	0	0	1	0	0
	12	1	2	0	0	0	0	0	0	0	0	0	0	0	0	0	0
	11	1	1	1	6	0	1	1	1	1	0	0	0	1	1	1	0
	21	1	1	1	7	0	1	1	1	0	0	0	0	1	1	1	0
	22	1	1	1	7	1	1	1	1	1	0	0	0	1	1	1	0
	23	1	2	1	4	0	1	1	1	1	1	0	1	1	0	0	0
8	13	1	2	1	7	0	1	1	1	1	0	0	0	1	1	1	1
	12	1	1	1	3	1	1	1	1	1	0	0	0	0	1	1	1
	11	1	1	1	1	0	1	1	1	1	0	0	0	1	1	0	0
	21	1	1	1	3	0	1	1	1	1	0	0	0	1	1	1	1
	22	1	1	1	1	0	1	1	1	0	0	0	0	0	0	1	0
	23	1	1	1	7	0	1	1	1	1	1	0	0	1	1	1	1
9	13	1	1	0	0	0	0	0	0	0	0	0	0	0	0	0	0
	12	1	1	1	1	1	1	0	0	0	0	0	0	0	1	0	0
	11	2	1	1	5	0	1	0	0	0	0	0	0	1	1	1	0
	21	2	1	1	2	0	0	0	0	0	0	0	0	0	1	0	0
	22	4	1	0	0	0	0	0	0	0	0	0	0	0	0	0	0
	23	1	1	1	7	0	1	1	1	1	1	1	0	0	0	1	0
10	13	1	1	0	0	0	0	0	0	0	0	0	0	0	0	0	0
	12	1	1	1	7	1	0	0	0	0	0	0	1	1	1	0	0
	11	1	1	1	5	0	1	1	1	0	0	0	0	0	1	1	1
	21	1	1	1	5	0	1	1	1	1	0	0	0	0	1	1	1
	22	4	1	0	0	0	0	0	0	0	0	0	0	0	0	0	0
	23	1	2	1	4	0	1	1	1	1	1	0	0	0	1	1	1
11	13	1	1	0	0	0	0	0	0	0	0	0	0	0	0	0	0
	12	1	2	1	7	1	1	1	1	1	0	0	0	1	1	1	1
	11	1	1	1	3	0	1	1	1	1	0	0	1	0	1	1	1
	21	1	1	1	7	0	1	1	1	1	0	0	0	0	1	1	1
	22	1	1	1	3	1	1	1	0	0	0	0	0	0	1	1	1
	23	1	2	1	4	0	0	1	1	1	1	1	0	0	0	0	1
12	13	1	1	1	7	0	1	1	1	1	1	0	0	0	1	1	1
	12	1	1	1	1	1	0	0	0	0	0	0	0	0	1	0	0
	11	1	1	1	6	0	1	1	1	0	0	0	0	0	1	1	1
	21	1	1	1	8	0	1	0	0	0	0	0	0	1	1	1	0
	22	4	1	0	0	0	0	0	0	0	0	0	0	0	0	0	0
	23	1	1	1	7	0	1	1	1	1	1	0	0	1	1	0	0
13	13	1	1	1	4	0	1	1	1	1	1	0	0	0	0	1	0
	12	1	1	0	0	0	0	0	0	0	0	0	0	0	0	0	0
	11	1	1	1	1	0	1	0	0	0	0	0	0	0	1	0	0
	21	2	1	1	6	0	1	1	1	1	0	0	0	1	1	1	0
	22	1	1	0	0	0	0	0	0	0	0	0	0	0	0	0	0
	23	1	1	0	0	0	0	0	0	0	0	0	0	0	0	0	0
14	13	1	1	1	3	0	1	0	0	0	0	0	0	0	1	0	0
	12	4	1	0	0	0	0	0	0	0	0	0	0	0	0	0	0
	11	1	1	0	0	0	0	0	0	0	0	0	0	0	0	0	0
	21	1	1	0	0	0	0	0	0	0	0	0	0	0	0	0	0
	22	4	1	0	0	0	0	0	0	0	0	0	0	0	0	0	0
	23	1	2	1	1	0	1	0	0	0	0	0	0	0	1	1	0
15	13	1	2	1	4	0	1	1	1	1	0	0	0	1	0	0	0
	12	1	2	0	0	0	0	0	0	0	0	0	0	0	0	0	0
	11	1	2	1	10	0	1	0	0	0	0	0	1	1	1	1	0
	21	1	1	1	5	0	1	0	0	0	0	0	1	1	1	1	0
	22	1	1	1	1	1	0	0	0	0	0	0	0	0	1	0	0
	23	1	2	1	3	0	1	1	1	1	0	0	0	0	1	1	1
16	13	1	1	1	4	0	1	1	1	1	0	0	0	0	1	0	0
	12	1	1	1	1	1	1	1	1	0	0	0	0	0	1	1	1
	11	4	1	0	0	0	0	0	0	0	0	0	0	0	0	0	0
	21	1	1	0	0	0	0	0	0	0	0	0	0	0	0	0	0
	22	2	1	1	3	0	1	1	0	0	0	0	0	0	0	1	1
	23	1	2	0	0	0	0	0	0	0	0	0	0	0	0	0	0
17	13	1	2	1	1	0	0	1	1	1	0	0	0	0	0	0	1
	12	1	1	0	0	0	0	0	0	0	0	0	0	0	0	0	0
	11	1	1	1	1	0	1	1	1	0	0	0	0	0	1	1	0
	21	1	1	1	3	0	1	1	1	0	0	0	0	1	1	1	1
	22	1	1	0	0	0	0	0	0	0	0	0	0	0	0	0	0
	23	1	2	1	6	0	1	1	0	0	0	0	0	0	1	1	1
18	13	1	1	0	0	0	0	0	0	0	0	0	0	0	0	0	0
	12	1	1	0	0	0	0	0	0	0	0	0	0	0	0	0	0
	11	1	1	1	7	0	1	1	1	1	0	0	0	1	1	1	1
	21	1	1	1	9	0	1	1	1	0	0	0	0	1	1	1	1
	22	1	1	0	0	0	0	0	0	0	0	0	0	0	0	0	0
	23	1	1	1	4	0	1	1	1	1	1	0	0	0	1	1	0
19	13	1	2	1	3	0	0	1	1	1	0	0	0	0	0	0	1
	12	1	1	1	7	1	1	0	0	0	0	0	0	1	1	0	0
	11	1	1	1	3	0	1	1	1	1	0	0	0	1	1	1	1
	21	1	1	1	3	0	1	1	1	1	0	0	0	1	1	1	1
	22	1	1	1	7	1	1	0	0	0	0	0	0	1	1	1	0
	23	1	1	1	4	0	0	1	1	1	1	0	0	0	0	0	1
20	13	1	1	1	7	0	1	1	1	1	0	0	0	1	1	1	1
	12	1	1	0	0	0	0	0	0	0	0	0	0	0	0	0	0
	11	1	1	1	7	0	1	1	0	0	0	0	0	1	1	1	1
	21	1	1	1	9	0	1	1	1	0	0	0	1	1	1	1	1
	22	2	1	0	0	0	0	0	0	0	0	0	0	0	0	0	0
	23	1	2	1	3	0	1	0	0	0	0	0	0	1	1	1	1
21	13	1	1	1	3	0	1	1	1	1	0	0	1	1	1	0	0
	12	4	1	0	0	0	0	0	0	0	0	0	0	0	0	0	0
	11	1	1	1	7	0	1	1	1	0	0	0	1	1	1	1	0
	21	1	1	1	7	0	1	1	1	1	0	0	1	1	1	1	0
	22	1	1	1	7	1	1	0	0	0	0	0	1	1	0	0	0
	23	1	2	1	3	0	1	1	1	1	0	0	0	1	0	0	0
22	13	1	1	1	3	0	1	1	1	1	1	0	1	1	1	1	0
	12	4	1	0	0	0	0	0	0	0	0	0	0	0	0	0	0
	11	1	1	1	7	0	1	1	0	0	0	0	1	1	1	1	1
	21	1	1	1	6	0	1	1	1	0	0	0	1	1	1	1	1
	22	1	1	1	3	1	0	0	0	0	0	0	1	1	1	0	0
	23	1	1	1	7	0	1	1	1	1	1	0	1	1	1	0	0
23	13	1	1	0	0	0	0	0	0	0	0	0	0	0	0	0	0
	12	4	1	0	0	0	0	0	0	0	0	0	0	0	0	0	0
	11	1	1	1	3	0	1	1	1	1	0	0	0	1	1	1	1
	21	1	1	1	6	0	1	1	1	1	1	0	0	0	1	1	1
	22	1	1	0	0	0	0	0	0	0	0	0	0	0	0	0	0
	23	1	2	1	3	0	1	1	1	0	0	0	0	1	1	0	0
24	13	1	2	1	3	0	1	1	1	1	1	0	0	0	0	1	1
	12	1	1	0	0	0	0	0	0	0	0	0	0	0	0	0	0
	11	2	1	0	0	0	0	0	0	0	0	0	0	0	1	0	0
	21	1	2	1	9	0	1	1	1	1	0	0	0	1	1	1	1
	22	1	1	1	7	1	1	0	0	0	0	0	0	0	1	1	0
	23	1	2	1	3	0	1	1	1	1	1	0	0	0	1	1	1
25	13	1	2	1	7	0	1	1	1	1	1	0	0	0	1	1	1
	12	1	2	0	0	0	0	0	0	0	0	0	0	0	0	0	0
	11	1	1	0	0	0	0	0	0	0	0	0	0	0	0	0	0
	21	2	1	1	7	0	1	0	0	0	0	0	0	0	1	1	0
	22	1	1	1	1	1	1	0	0	0	0	0	0	1	1	0	0
	23	1	2	1	3	0	1	1	1	1	1	0	0	0	1	0	1
26	13	1	2	1	9	0	1	1	1	1	0	0	1	1	1	1	0
	12	1	1	1	7	1	1	1	1	1	0	0	1	1	1	1	1
	11	1	1	1	7	0	1	1	1	1	1	0	0	1	1	1	1
	21	1	1	1	7	0	1	1	1	1	1	0	0	1	1	1	1
	22	1	1	1	3	1	1	1	0	0	0	0	0	1	1	1	1
	23	1	2	1	6	0	1	1	1	1	0	0	0	1	1	1	0
27	13	1	2	0	0	0	0	0	0	0	0	0	0	0	0	0	0
	12	1	1	1	1	1	1	1	0	0	0	0	0	0	1	1	1
	11	1	1	1	3	0	1	1	1	1	1	0	1	1	1	1	1
	21	1	1	1	7	0	1	1	1	1	1	0	1	1	1	1	1
	22	1	1	1	6	1	0	0	0	0	0	0	0	0	1	0	0
	23	1	1	0	0	0	0	0	0	0	0	0	0	0	0	0	0
28	13	1	1	1	7	0	1	1	1	1	0	0	0	0	1	1	0
	12	1	1	0	0	0	0	0	0	0	0	0	0	0	0	0	0
	11	1	1	1	3	0	1	1	0	0	0	0	0	1	1	1	1
	21	1	1	1	3	0	1	1	1	0	0	0	0	1	1	1	1
	22	1	2	0	0	0	0	0	0	0	0	0	0	0	0	0	0
	23	1	2	0	0	0	0	0	0	0	0	0	0	0	0	0	0
29	13	1	1	1	3	0	1	1	1	0	0	0	0	0	1	0	0
	12	4	1	0	0	0	0	0	0	0	0	0	0	0	0	0	0
	11	1	1	1	7	0	1	0	0	0	0	0	1	1	1	0	0
	21	1	1	1	3	0	1	1	1	1	0	0	1	1	1	1	1
	22	1	1	0	0	0	0	0	0	0	0	0	0	0	0	0	0
	23	1	1	0	0	0	0	0	0	0	0	0	0	0	0	0	0
30	13	1	2	1	4	0	1	1	1	1	0	0	0	0	1	0	0
	12	1	1	1	7	1	1	1	1	1	0	0	0	1	1	1	1
	11	1	1	1	3	0	1	1	1	1	0	0	0	1	1	1	1
	21	1	1	1	7	0	1	1	1	1	1	0	0	0	1	1	0
	22	1	1	1	3	1	1	1	1	0	0	0	0	0	1	0	0
	23	1	2	0	0	0	0	0	0	0	0	0	0	0	0	0	0
31	13	1	2	1	1	0	1	1	1	1	0	0	0	0	0	1	1
	12	4	1	0	0	0	0	0	0	0	0	0	0	0	0	0	0
	11	1	1	1	1	0	1	1	0	0	0	0	0	1	1	1	0
	21	1	1	1	6	0	1	1	1	0	0	0	0	1	1	1	1
	22	1	1	0	0	0	0	0	0	0	0	0	0	0	0	0	0
	23	1	2	1	3	0	1	1	1	1	0	0	0	0	0	1	1
32	13	1	2	1	3	0	1	1	1	0	0	0	0	0	0	1	1
	12	4	1	0	0	0	0	0	0	0	0	0	0	0	0	0	0
	11	1	2	1	4	0	1	1	0	0	0	0	0	1	1	0	0
	21	1	1	1	9	0	1	1	1	1	1	0	0	1	1	1	1
	22	1	1	1	3	1	1	1	0	0	0	0	0	0	1	1	1
	23	1	1	1	4	0	1	1	1	1	1	1	0	0	1	1	0
33	13	1	2	1	3	0	0	1	1	1	1	0	0	0	0	0	1
	12	1	1	1	1	1	1	0	0	0	0	0	0	1	1	0	0
	11	1	1	0	0	0	0	0	0	0	0	0	0	0	0	0	0
	21	1	1	1	3	0	1	0	0	0	0	0	0	1	1	0	0
	22	1	1	1	3	1	1	0	0	0	0	0	0	1	1	0	0
	23	1	1	1	7	0	1	1	1	1	0	0	0	0	1	1	1
34	13	1	2	1	3	0	1	1	1	0	0	0	0	1	1	0	0
	12	4	1	0	0	0	0	0	0	0	0	0	0	0	0	0	0
	11	4	1	0	0	0	0	0	0	0	0	0	0	0	0	0	0
	21	4	1	0	0	0	0	0	0	0	0	0	0	0	0	0	0
	22	4	1	0	0	0	0	0	0	0	0	0	0	0	0	0	0
	23	1	1	1	3	0	1	1	1	1	0	0	0	0	0	1	1
35	13	1	2	0	0	0	0		0	0	0	0	0	0	0	0	0
	12	1	2	1	3	1	1	1	0	0	0	0	0	0	1	1	1
	11	1	1	1	6	0	1	1	1	1	1	0	0	0	1	1	1
	21	1	1	1	9	0	1	1	1	1	1	0	0	0	1	1	1
	22	1	1	1	1	1	1	1	1	0	0	0	0	0	1	1	1
	23	1	1	1	3	0	1	1	1	1	0	0	0	1	1	1	1
36	13	1	1	1	7	0	1	1	1	0	0	0	1	1	1	0	0
	12	1	1	0	0	0	0	0	0	0	0	0	0	0	0	0	0
	11	1	1	0	0	0	0	0	0	0	0	0	0	0	0	0	0
	21	1	1	0	0	0	0	0	0	0	0	0	0	0	0	0	0
	22	1	1	0	0	0	0	0	0	0	0	0	0	0	0	0	0
	23	1	1	0	0	0	0	0	0	0	0	0	0	0	0	0	0
37	13	1	2	0	0	0	0	0	0	0	0	0	0	0	0	0	0
	12	1	1	0	0	0	0	0	0	0	0	0	0	0	0	0	0
	11	1	1	0	0	0	0	0	0	0	0	0	0	0	0	0	0
	21	1	1	0	0	0	0	0	0	0	0	0	0	0	0	0	0
	22	1	1	0	0	0	0	0	0	0	0	0	0	0	0	0	0
	23	1	1	1	7	0	1	1	1	1	0	0	1	1	1	1	0
38	13	1	2	1	3	0	1	1	1	0	0	0	0	0	1	1	1
	12	1	1	1	7	1	1	0	0	0	0	0	0	1	1	1	0
	11	1	1	1	7	0	1	1	1	1	1	0	0	1	1	1	1
	21	2	1	1	3	0	1	1	0	0	0	0	0	0	0	1	1
	22	4	1	0	0	0	0	0	0	0	0	0	0	0	0	0	0
	23	1	1	1	7	0	1	1	1	1	1	1	0	0	0	1	1
39	13	1	1	1	7	0	1	1	1	1	0	0	0	0	1	1	1
	12	1	1	1	6	1	1	1	0	0	0	0	0	0	1	1	1
	11	1	1	1	7	0	1	1	1	1	0	0	0	1	1	1	1
	21	1	1	1	7	0	1	1	1	1	0	0	0	1	1	1	1
	22	1	1	1	7	1	1	1	1	1	0	0	1	1	1	1	1
	23	1	1	0	0	0	0	0	0	0	0	0	0	0	0	0	0
40	13	1	1	0	0	0	0	0	0	0	0	0	0	0	0	0	0
	12	1	1	1	3	1	0	0	0	0	0	0	0	0	1	0	0
	11	1	1	1	7	0	1	0	0	0	0	0	0	1	1	0	0
	21	1	1	1	7	0	0	0	0	0	0	0	0	0	1	0	0
	22	2	1	1	1	1	0	0	0	0	0	0	0	1	1	0	0
	23	1	1	1	3	0	1	1	1	1	0	0	0	0	1	0	0
41	13	1	1	1	3	0	1	1	1	1	0	0	1	1	1	1	1
	12	2	1	0	0	0	0	0	0	0	0	0	0	0	0	0	0
	11	1	1	1	1	0	1	1	1	1	0	0	0	1	1	1	1
	21	1	1	0	0	0	0	0	0	0	0	0	0	0	0	0	0
	22	4	1	0	0	0	0	0	0	0	0	0	0	0	0	0	0
	23	1	1	1	6	0	1	1	1	1	1	0	0	0	1	1	1
42	13	1	2	1	7	0	1	1	1	1	0	0	0	1	1	1	1
	12	1	1	1	3	1	1	0	0	0	0	0	0	1	1	1	0
	11	1	1	1	3	0	1	0	0	0	0	0	1	1	1	1	0
	21	1	1	1	9	0	1	1	0	0	0	0	1	1	1	1	0
	22	1	1	1	7	1	1	1	1	0	0	0	0	1	1	1	1
	23	1	1	1	7	0	1	1	1	1	0	0	1	1	1	1	1
43	13	1	1	1	4	0	1	1	0	0	0	0	0	0	1	0	0
	12	1	1	1	3	0	1	1	1	1	0	0	0	0	0	1	1
	11	1	1	1	10	0	1	1	1	1	0	0	1	1	1	1	0
	21	1	1	1	8	0	1	1	1	1	0	0	1	1	1	1	1
	22	1	1	1	6	1	1	1	1	1	0	0	0	0	1	1	1
	23	1	1	1	7	0	1	1	1	1	1	1	0	0	1	1	1
44	13	1	1	0	0	0	0	0	0	0	0	0	0	0	0	0	0
	12	4	1	0	0	0	0	0	0	0	0	0	0	0	0	0	0
	11	1	1	1	1	0	1	1	0	0	0	0	0	1	1	1	0
	21	1	1	1	1	0	1	1	1	0	0	0	1	1	1	1	1
	22	2	1	0	0	0	0	0	0	0	0	0	0	0	0	0	0
	23	1	1	1	1	0	1	1	1	1	1	1	0	1	0	0	0
45	13	1	2	0	0	0	0	0	0	0	0	0	0	0	0	0	0
	12	1	1	1	3	1	1	0	0	0	0	0	0	1	1	1	0
	11	1	1	1	1	0	1	1	1	1	0	0	0	0	0	1	1
	21	1	1	1	7	0	1	1	1	1	0	0	0	0	1	1	1
	22	1	1	0	0	0	0	0	0	0	0	0	0	0	0	0	0
	23	1	1	0	0	0	0	0	0	0	0	0	0	0	0	0	0
46	13	1	1	1	4	0	1	1	1	1	1	1	0	0	0	1	1
	12	1	1	0	0	0	0	0	0	0	0	0	0	0	0	0	0
	11	1	1	1	9	0	1	0	0	0	0	0	1	1	1	1	0
	21	1	1	1	9	0	1	0	0	0	0	0	0	1	1	1	0
	22	1	1	1	3	1	1	1	0	0	0	0	0	0	1	1	1
	23	1	1	1	7	0	1	1	1	1	1	0	0	0	1	1	1
47	13	1	1	1	4	0	1	1	1	1	0	0	0	0	1	1	1
	12	1	1	1	7	1	1	1	1	0	0	0	0	1	1	0	0
	11	4	1	0	0	0	0	0	0	0	0	0	0	0	0	0	0
	21	1	2	1	7	0	1	1	1	1	1	0	0	1	1	1	1
	22	1	1	0	0	0	0	0	0	0	0	0	0	0	0	0	0
	23	1	2	0	0	0	0	0	0	0	0	0	0	0	0	0	0
48	13	1	1	0	0	0	0	0	0	0	0	0	0	0	0	0	0
	12	1	1	1	7	1	1	1	1	1	0	0	0	1	1	0	0
	11	1	1	1	7	0	1	1	1	0	0	0	1	1	1	1	1
	21	1	1	1	9	0	1	1	1	0	0	0	1	1	1	1	1
	22	1	1	1	7	1	1	1	1	1	0	0	0	1	1	1	0
	23	1	2	0	0	0	0	0	0	0	0	0	0	0	0	0	0
49	13	1	2	1	4	0	1	1	1	1	1	1	0	0	0	1	1
	12	4	1	0	0	0	0	0	0	0	0	0	0	0	0	0	0
	11	1	1	1	9	0	1	1	1	0	0	0	1	1	1	1	1
	21	1	1	1	7	0	1	1	1	1	0	0	0	1	1	1	1
	22	1	1	1	7	1	1	0	0	0	0	0	0	0	1	0	0
	23	1	1	1	4	0	1	1	1	1	1	1	0	0	1	1	1
50	13	1	1	1	4	0	1	1	1	1	1	1	0	1	0	0	0
	12	1	1	0	0	0	0	0	0	0	0	0	0	0	0	0	0
	11	1	1	1	7	0	1	1	1	1	0	0	0	1	1	0	0
	21	1	1	1	7	0	1	1	0	0	0	0	0	1	0	0	0
	22	1	1	1	3	1	0	0	0	0	0	0	0	0	1	0	0
	23	1	1	1	7	0	1	1	1	1	0	0	1	1	1	0	0
51	13	1	1	0	0	0	0	0	0	0	0	0	0	0	0	0	0
	12	1	1	1	7	1	1	1	1	0	0	0	0	0	1	1	1
	11	1	2	1	9	0	1	1	1	1	0	0	0	0	1	1	1
	21	1	2	1	3	0	1	1	1	1	0	0	0	1	1	1	1
	22	4	1	0	0	0	0	0	0	0	0	0	0	0	0	0	0
	23	1	1	1	4	0	1	1	1	1	1	1	0	0	1	1	1
52	13	1	1	1	4	0	1	1	1	1	1	1	0	1	1	1	0
	12	1	1	1	3	1	1	1	1	1	0	0	0	1	1	1	0
	11	4	1	0	0	0	0	0	0	0	0	0	0	0	0	0	0
	21	2	1	1	1	0	1	1	1	1	0	0	1	1	1	0	0
	22	1	1	1	7	1	1	1	1	1	0	0	0	1	1	1	1
	23	1	1	1	4	0	1	1	1	1	1	1	0	0	0	1	0
53	13	1	1	0	0	0	0	0	0	0	0	0	0	0	0	0	0
	12	4	1	0	0	0	0	0	0	0	0	0	0	0	0	0	0
	11	1	1	1	3	0	1	0	0	0	0	0	1	1	1	1	0
	21	4	1	0	0	0	0	0	0	0	0	0	0	0	0	0	0
	22	4	1	0	0	0	0	0	0	0	0	0	0	0	0	0	0
	23	1	1	1	4	0	1	0	0	0	0	0	0	1	0	0	0
54	13	1	1	1	7	0	1	1	1	1	1	1	0	0	0	1	1
	12	4	1	0	0	0	0	0	0	0	0	0	0	0	0	0	0
	11	1	1	1	3	0	1	1	1	1	0	0	0	1	1	1	1
	21	1	1	1	3	0	1	1	1	1	0	0	1	1	1	1	1
	22	4	1	0	0	0	0	0	0	0	0	0	0	0	0	0	0
	23	1	2	1	3	0	1	1	1	1	1	0	0	0	1	1	1
55	13	1	1	1	4	0	1	1	1	1	1	0	0	0	1	1	1
	12	4	1	0	0	0	0	0	0	0	0	0	0	0	0	0	0
	11	1	1	1	1	0	1	1	0	0	0	0	0	1	1	1	1
	21	1	1	1	7	0	1	1	0	0	0	0	0	1	1	1	1
	22	1	1	0	0	0	0	0	0	0	0	0	0	0	0	0	0
	23	1	1	1	7	0	1	1	1	1	1	0	0	1	1	1	1
56	13	1	1	1	4	0	1	1	1	1	1	0	0	0	0	1	1
	12	3	1	1	1	1	0	0	0	0	0	0	0	1	1	0	0
	11	1	1	1	3	0	1	1	1	1	0	0	0	0	1	1	1
	21	1	1	1	7	0	1	1	1	1	0	0	0	1	1	1	1
	22	1	1	0	0	0	0	0	0	0	0	0	0	0	0	0	0
	23	1	1	1	4	0	0	1	1	1	1	1	0	0	0	0	1
57	13	1	1	1	4	0	1	1	1	1	1	1	0	0	0	1	1
	12	1	1	1	3	0	1	1	1	1	0	0	0	0	0	1	1
	11	1	2	1	9	0	1	1	1	1	0	0	0	1	1	1	1
	21	1	1	1	10	0	1	1	1	1	0	0	0	1	1	1	1
	22	1	2	1	9	1	1	1	1	1	0	0	0	1	1	1	1
	23	1	1	1	9	0	1	1	1	1	1	0	0	1	1	1	0
58	13	1	1	1	7	0	1	1	1	1	1	0	0	1	1	1	1
	12	1	1	1	6	1	1	1	1	1	0	0	0	0	1	1	1
	11	1	1	1	3	0	1	1	0	0	0	0	1	1	1	1	1
	21	1	1	1	3	0	1	1	0	0	0	0	0	1	1	1	1
	22	1	1	1	3	1	1	0	0	0	0	0	0	0	1	0	0
	23	1	1	1	7	0	1	1	1	1	1	0	0	0	1	1	1
59	13	4	1	0	0	0	0	0	0	0	0	0	0	0	0	0	0
	12	1	1	1	1	1	1	1	1	0	0	0	0	1	1	1	1
	11	1	1	1	5	0	1	1	1	1	0	0	0	1	1	1	1
	21	1	1	1	6	0	1	1	1	1	0	0	0	0	1	1	1
	22	1	1	1	3	1	1	0	0	0	0	0	0	1	1	0	0
	23	1	1	1	3	0	1	1	1	0	0	0	0	0	0	1	0
60	13	1	2	1	4	0	1	0	0	0	0	0	0	1	1	0	0
	12	4	2	0	0	0	0	0	0	0	0	0	0	0	0	0	0
	11	4	1	0	0	0	0	0	0	0	0	0	0	0	0	0	0
	21	4	1	0	0	0	0	0	0	0	0	0	0	0	0	0	0
	22	1	1	0	0	0	0	0	0	0	0	0	0	0	0	0	0
	23	1	1	1	4	0	1	1	1	1	1	0	0	1	1	1	0
61	13	1	2	1	4	0	1	1	1	1	1	1	0	0	1	1	0
	12	1	1	1	7	1	1	1	1	1	0	0	0	1	1	1	1
	11	1	1	1	3	0	1	1	1	1	0	0	0	1	1	1	0
	21	1	1	1	9	0	1	1	1	1	1	0	0	1	1	1	1
	22	1	1	1	9	1	1	1	1	1	0	0	0	1	1	1	0
	23	1	2	1	7	0	1	1	1	1	1	0	0	1	1	1	0
62	13	1	2	0	0	0	0	0	0	0	0	0	0	0	0	0	0
	12	1	2	1	4	1	0	0	0	0	0	0	0	1	0	0	0
	11	1	1	1	3	0	1	0	0	0	0	0	1	1	1	1	0
	21	4	1	0	0	0	0	0	0	0	0	0	0	0	0	0	0
	22	1	2	0	0	0	0	0	0	0	0	0	0	0	0	0	0
	23	1	2	1	4	0	1	1	1	1	0	0	0	0	1	0	0
63	13	1	1	1	4	0	1	1	1	1	1	1	0	0	1	1	1
	12	1	1	1	7	1	1	1	1	1	0	0	0	1	1	1	1
	11	1	1	1	6	0	1	1	1	1	0	0	0	1	1	1	1
	21	1	1	1	6	0	1	1	1	1	0	0	1	1	1	1	1
	22	1	1	1	7	1	1	1	1	1	0	0	0	1	1	1	1
	23	1	1	1	7	0	1	1	1	1	1	1	0	0	0	1	1
64	13	1	1	0	0	0	0	0	0	0	0	0	0	0	0	0	0
	12	1	1	1	4	1	1	1	0	0	0	0	0	0	1	1	1
	11	1	1	1	3	0	1	1	0	0	0	0	1	1	1	1	1
	21	1	1	1	3	0	1	1	1	0	0	0	0	1	1	1	1
	22	1	1	1	7	1	1	1	1	1	0	0	0	1	1	1	1
	23	1	1	0	0	0	0	0		0	0	0	0	0	0	0	0
65	13	1	1	0	0	0	0	0	0	0	0	0	0	0	0	0	0
	12	1	1	1	3	1	1	1	0	0	0	0	0	0	1	1	1
	11	4	1	0	0	0	0	0	0	0	0	0	0	0	0	0	0
	21	1	1	0	0	0	0	0	0	0	0	0	0	0	0	0	0
	22	4	1	0	0	0	0	0	0	0	0	0	0	0	0	0	0
	23	1	1	1	7	0	1	1	1	1	1	0	0	0	1	1	0
66	13	1	2	1	1	0	1	0	0	0	0	0	0	1	1	1	0
	12	1	1	1	7	1	1	0	0	0	0	0	0	1	1	1	0
	11	1	1	1	6	0	1	1	1	0	0	0	1	1	1	1	0
	21	1	1	0	0	0	0	0	0	0	0	0	0	0	0	0	0
	22	1	1	1	3	1	1	0	0	0	0	0	0	1	1	0	0
	23	1	1	0	0	0	0	0	0	0	0	0	0	0	0	0	0
67	13	1	2	0	0	0	0	0	0	0	0	0	0	0	0	0	0
	12	1	2	1	7	1	1	1	1	1	0	0	0	1	1	1	1
	11	1	1	1	7	0	1	1	1	1	0	0	0	1	1	1	1
	21	1	1	1	9	0	1	1	1	0	0	0	0	1	1	1	1
	22	1	1	1	3	1	1	0	0	0	0	0	0	1	1	0	0
	23	1	2	1	4	0	1	1	1	1	1	0	0	1	0	0	0
68	13	1	1	1	7	0	1	1	1	1	1	0	0	0	1	1	1
	12	4	1	0	0	0	0	0	0	0	0	0	0	0	0	0	0
	11	1	1	0	0	0	0	0	0	0	0	0	0	0	0	0	0
	21	1	1	1	3	0	1	0	0	0	0	0	0	1	1	1	0
	22	1	1	1	4	1	0	0	0	0	0	0	0	0	1	0	0
	23	1	1	1	4	0	1	1	1	1	1	1	0	0	0	1	1
69	13	1	1	1	7	0	1	1	1	1	1	0	0	0	0	1	0
	12	1	2	0	0	0	0	0	0	0	0	0	0	0	0	0	0
	11	1	1	1	8	0	1	1	1	1	0	0	0	1	1	1	1
	21	1	1	1	6	0	1	1	1	0	0	0	0	1	1	1	1
	22	1	1	1	3	1	1	1	1	0	0	0	0	0	1	1	1
	23	1	1	1	9	0	1	1	1	1	1	0	0	0	0	1	1
70	13	1	1	1	7	0	1	1	1	1	1	1	0	0	1	1	1
	12	1	1	1	9	1	1	1	1	1	0	0	0	1	1	1	1
	11	1	1	1	1	0	1	1	1	1	0	0	0	0	1	1	0
	21	1	1	1	8	0	1	1	0	0	0	0	1	1	1	1	1
	22	1	1	1	7	1	1	1	1	1	0	0	0	1	1	1	1
	23	1	2	1	9	0	1	1	1	1	1	1	0	0	1	1	1
71	13	1	1	1	7	0	1	1	1	1	1	1	0	0	0	1	1
	12	1	1	1	3	1	1	1	1	1	0	0	0	1	1	1	1
	11	1	1	1	9	0	1	1	1	0	0	0	1	1	1	1	1
	21	1	1	1	7	0	1	1	1	0	0	0	0	1	1	1	1
	22	1	1	1	6	1	1	1	1	0	0	0	0	1	1	1	1
	23	1	1	1	7	0	1	1	1	1	1	1	0	0	1	1	1
72	13	1	1	1	7	0	1	1	1	1	1	0	0	0	1	1	1
	12	2	1	1	4	0	1	1	1	0	0	0	0	0	0	1	1
	11	1	1	1	6	0	1	1	1	0	0	0	1	1	1	1	1
	21	1	1	1	6	0	1	1	1	1	0	0	0	1	1	1	1
	22	1	1	1	6	0	1	1	1	0	0	0	0	0	0	0	1
	23	1	1	1	7	0	1	1	1	1	1	1	0	1	1	1	1
73	13	1	1	1	7	0	1	1	1	1	1	1	0	0	1	1	1
	12	1	1	1	7	1	1	1	1	1	0	0	0	1	1	1	0
	11	1	2	1	3	0	1	1	1	1	0	0	1	1	1	1	1
	21	1	1	1	3	0	1	1	1	1	0	0	1	1	1	1	1
	22	1	1	1	3	1	1	1	1	1	0	0	0	0	1	1	1
	23	1	1	1	7	0	1	1	1	1	1	0	0	1	1	1	1
74	13	1	1	1	4	0	1	1	1	1	1	0	0	0	1	1	0
	12	1	1	1	3	1	1	0	0	0	0	0	0	1	1	0	0
	11	1	1	1	3	0	1	0	0	0	0	0	0	1	1	0	0
	21	1	1	0	0	0	0	0	0	0	0	0	0	0	0	0	0
	22	1	1	0	0	0	0	0	0	0	0	0	0	0	0	0	0
	23	1	1	1	7	0	1	1	1	1	0	0	1	1	1	1	0
75	13	1	1	1	4	0	0	1	1	1	1	0	0	0	0	0	1
	12	1	2	1	7	1	1	1	1	1	0	0	0	0	1	1	1
	11	1	1	1	7	0	1	1	1	1	0	0	0	0	1	1	1
	21	1	1	1	6	0	1	1	1	1	0	0	0	1	1	1	1
	22	1	1	1	7	1	1	1	1	1	0	0	0	0	1	1	1
	23	1	1	1	4	0	1	1	1	1	1	1	0	0	0	1	1
76	13	1	1	1	3	0	1	1	1	1	1	0	0	0	1	0	0
	12	4	1	0	0	0	0	0	0	0	0	0	0	0	0	0	0
	11	1	1	1	1	0	1	0	0	0	0	0	1	1	1	0	0
	21	1	1	1	6	0	1	0	0	0	0	0	1	1	1	0	0
	22	4	1	0	0	0	0	0	0	0	0	0	0	0	0	0	0
	23	1	1	1	4	0	1	0	0	0	0	0	0	1	1	0	0
77	13	1	1	1	7	0	1	1	1	1	1	1	0	1	1	1	1
	12	4	1	0	0	0	0	0	0	0	0	0	0	0	0	0	0
	11	1	1	1	6	0	1	1	1	1	0	0	0	0	1	1	1
	21	1	1	1	3	0	1	1	1	1	0	0	0	1	1	0	0
	22	4	1	0	0	0	0	0	0	0	0	0	0	0	0	0	0
	23	1	1	1	7	0	1	1	1	1	1	0	0	0	1	1	0
78	13	1	1	1	3	0	1	1	0	0	0	0	0	0	1	1	1
	12	1	1	1	1	1	1	0	0	0	0	0	0	0	1	0	0
	11	1	1	1	1	0	1	1	0	0	0	0	0	1	1	0	0
	21	1	1	1	5	0	1	0	0	0	0	0	0	0	1	1	0
	22	2	1	1	1	1	0	0	0	0	0	0	0	0	1	0	0
	23	1	1	1	1	0	1	1	0	0	0	0	0	0	0	1	0
79	13	1	1	1	4	0	1	1	1	1	0	0	0	0	1	1	1
	12	1	1	1	7	1	1	1	0	0	0	0	0	1	1	1	0
	11	4	1	0	0	0	0	0	0	0	0	0	0	0	0	0	0
	21	1	2	1	3	0	1	1	1	1	0	0	0	1	1	1	1
	22	1	2	0	0	0	0	0	0	0	0	0	0	0	0	0	0
	23	1	2	1	7	0	1	1	1	1	1	0	0	1	1	1	1
80	13	1	2	1	3	0	1	1	1	1	1	0	0	1	1	1	1
	12	4	2	0	0	0	0	0	0	0	0	0	0	0	0	0	0
	11	1	1	1	1	0	1	0	0	0	0	0	0	0	1	1	0
	21	1	1	1	1	0	1	0	0	0	0	0	0	0	1	1	0
	22	1	1	0	0	0	0	0	0	0	0	0	0	0	0	0	0
	23	1	1	1	4	0	1	1	1	1	1	0	0	1	1	0	0
81	13	1	1	1	4	0	1	1	1	1	1	0	0	0	1	0	0
	12	1	1	1	6	0	1	0	0	0	0	0	0	0	0	1	0
	11	1	1	1	9	0	1	1	1	1	0	0	0	0	1	1	1
	21	1	1	1	9	0	1	1	1	1	0	0	0	0	1	1	1
	22	1	1	1	9	0	1	1	1	1	0	0	0	0	0	1	1
	23	4	1	0	0	0	0	0	0	0	0	0	0	0	0	0	0
82	13	1	1	1	4	0	0	1	1	1	1	1	0	0	0	0	1
	12	1	1	0	0	0	0	0	0	0	0	0	0	0	0	0	0
	11	1	1	1	3	0	1	1	1	1	0	0	0	1	1	1	1
	21	1	1	1	6	0	1	1	1	1	0	0	1	1	1	1	1
	22	1	1	1	4	1	1	0	0	0	0	0	0	0	1	1	0
	23	1	1	1	4	0	0	1	1	1	1	1	0	0	0	0	1
83	13	1	2	1	7	0	1	1	1	1	1	1	0	0	0	1	1
	12	1	2	1	9	1	1	1	1	1	0	0	0	1	1	1	1
	11	1	2	1	6	0	1	1	1	1	0	0	0	1	1	1	1
	21	1	2	1	6	0	1	1	1	1	0	0	0	1	1	1	1
	22	1	2	1	6	1	1	0	0	0	0	0	0	0	1	1	0
	23	1	2	1	4	0	1	1	1	1	1	0	0	0	0	1	1
84	13	1	1	1	1	0	1	0	0	0	0	0	0	0	0	1	1
	12	4	1	0	0	0	0	0	0	0	0	0	0	0	0	0	0
	11	3	1	0	0	0	0	0	0	0	0	0	0	0	0	0	0
	21	2	1	0	0	0	0	0	0	0	0	0	0	0	0	0	0
	22	2	1	0	0	0	0	0	0	0	0	0	0	0	0	0	0
	23	4	1	0	0	0	0	0	0	0	0	0	0	0	0	0	0
85	13	1	2	1	4	0	1	1	1	1	1	0	0	1	1	1	1
	12	1	1	1	3	1	0	0	0	0	0	0	1	1	1	0	0
	11	1	1	1	9	0	1	1	0	0	0	0	1	1	1	1	0
	21	1	1	1	1	0	1	0	0	0	0	0	0	1	1	1	0
	22	4	1	0	0	0	0	0	0	0	0	0	0	0	0	0	0
	23	1	1	1	7	0	1	1	1	1	1	0	0	1	1	1	1
86	13	1	2	1	7	0	1	1	1	1	0	0	1	1	1	1	1
	12	1	1	1	7	1	1	0	0	0	0	0	1	1	1	1	0
	11	1	1	1	3	0	1	0	0	0	0	0	1	1	1	1	0
	21	1	1	1	3	0	1	0	0	0	0	0	1	1	1	1	0
	22	1	1	1	3	1	1	0	0	0	0	0	0	1	1	1	0
	23	1	1	1	4	0	1	1	1	1	0	0	1	1	1	1	1
87	13	1	2	1	4	0	1	1	1	1	1	0	0	0	0	1	1
	12	4	2	0	0	0	0	0	0	0	0	0	0	0	0	0	0
	11	1	1	1	3	0	1	0	0	0	0	0	1	1	1	1	0
	21	1	1	1	7	0	1	1	1	0	0	0	0	0	1	1	1
	22	1	1	1	1	1	0	0	0	0	0	0	0	0	1	0	0
	23	1	1	1	4	0	1	1	1	1	1	0	0	0	1	0	0
88	13	1	2	1	7	0	1	1	1	1	1	1	0	0	0	1	1
	12	1	2	1	1	1	1	0	0	0	0	0	0	0	1	1	0
	11	1	1	1	9	0	1	1	1	1	0	0	0	1	1	1	1
	21	1	1	1	9	0	1	1	1	1	0	0	0	1	0	1	1
	22	1	1	1	7	1	1	0	0	0	0	0	0	0	1	1	0
	23	1	2	1	7	0	1	1	1	1	1	1	0	0	0	1	1
89	13	1	1	1	7	0	1	1	1	1	1	0	1	1	1	0	0
	12	1	1	1	7	1	0	0	0	0	0	0	1	1	0	0	0
	11	4	1	0	0	0	0	0	0	0	0	0	0	0	0	0	0
	21	1	1	1	9	0	1	1	0	0	0	0	1	1	0	0	0
	22	1	1	1	3	0	1	1	0	0	0	0	1	1	0	0	0
	23	1	1	0	0	0	0	0	0	0	0	0	0	0	0	0	0
90	13	1	1	1	4	0	0	1	1	1	1	0	0	0	0	0	1
	12	1	1	1	3	1	1	0	0	0	0	0	0	0	1	0	0
	11	1	1	1	3	0	1	1	1	1	0	0	0	1	1	1	1
	21	1	1	1	3	0	1	1	1	1	0	0	0	1	1	1	1
	22	1	1	0	0	0	0	0	0	0	0	0	0	0	0	0	0
	23	1	1	1	4	0	0	1	1	1	1	1	0	0	0	0	1
91	13	1	1	0	0	0	0	0	0	0	0	0	0	0	0	0	0
	12	1	1	1	4	1	1	1	1	0	0	0	0	0	1	1	0
	11	1	1	1	3	0	1	1	1	1	0	0	0	1	1	1	1
	21	1	1	1	3	0	1	1	1	1	0	0	0	1	1	0	0
	22	1	1	1	3	0	1	1	1	0	0	0	0	0	0	1	0
	23	1	1	0	0	0	0	0	0	0	0	0	0	0	0	0	0
92	13	1	1	0	0	0	0	0	0	0	0	0	0	0	0	0	0
	12	1	1	1	1	1	1	1	0	0	0	0	0	1	1	1	1
	11	1	1	1	6	0	1	1	0	0	0	0	1	1	1	1	1
	21	1	1	1	8	0	1	1	1	0	0	0	0	1	1	1	1
	22	1	1	1	1	1	1	1	0	0	0	0	0	0	1	1	1
	23	1	1	0	0	0	0	0	0	0	0	0	0	0	0	0	0
93	13	1	2	1	7	0	1	1	1	1	1	1	0	0	0	1	1
	12	1	1	1	3	1	0	0	0	0	0	0	0	0	1	0	0
	11	1	1	1	1	0	1	0	0	0	0	0	0	0	1	1	0
	21	1	2	1	1	0	1	0	0	0	0	0	0	0	1	1	0
	22	1	1	1	1	1	1	0	0	0	0	0	0	0	1	1	0
	23	1	1	1	7	0	1	1	1	1	1	1	0	1	1	0	1
94	13	1	1	1	7	0	1	1	1	1	1	0	0	0	1	1	1
	12	1	1	1	7	1	1	1	0	0	0	0	0	0	1	1	1
	11	1	1	1	6	0	1	1	0	0	0	0	0	0	1	1	1
	21	1	2	1	1	0	1	1	1	0	0	0	0	0	1	1	1
	22	1	1	1	6	1	1	0	0	0	0	0	0	0	1	1	0
	23	1	1	1	7	0	1	1	1	1	1	0	0	0	1	1	1
95	13	1	2	1	4	0	1	1	1	1	1	1	0	0	0	1	1
	12	1	1	1	6	1	1	1	1	1	0	0	0	0	1	1	1
	11	1	1	1	6	0	1	1	1	1	0	0	0	1	1	1	1
	21	1	1	1	9	0	1	1	1	1	0	0	0	1	1	1	1
	22	1	1	1	7	1	1	1	1	0	0	0	0	0	1	1	1
	23	1	1	1	9	0	1	1	1	1	1	0	0	0	1	1	1
96	13	1	1	1	7	0	1	1	1	1	1	0	0	0	0	1	1
	12	1	1	1	7	1	1	0	0	0	0	0	0	0	1	1	0
	11	1	1	0	0	0	0	0	0	0	0	0	0	0	0	0	0
	21	1	1	0	0	0	0	0	0	0	0	0	0	0	0	0	0
	22	1	1	1	7	1	0	0	0	0	0	0	0	0	1	0	0
	23	1	1	1	4	0	1	0	0	0	0	0	0	0	0	1	0
97	13	1	1	1	4	0	1	1	1	1	1	0	0	0	0	1	1
	12	4	1	0	0	0	0	0	0	0	0	0	0	0	0	0	0
	11	1	1	1	3	0	1	1	0	0	0	0	0	1	1	0	0
	21	4	1	0	0	0	0	0	0	0	0	0	0	0	0	0	0
	22	4	1	0	0	0	0	0	0	0	0	0	0	0	0	0	0
	23	1	1	1	4	0	1	1	1	1	1	1	0	0	0	1	1
98	13	1	1	1	4	0	1	1	1	1	1	0	0	0	1	1	1
	12	1	2	1	9	1	1	0	0	0	0	0	0	0	1	1	0
	11	4	1	0	0	0	0	0	0	0	0	0	0	0	0	0	0
	21	1	1	1	6	0	1	1	1	1	0	0	1	1	1	1	1
	22	2	1	1	1	1	1	0	0	0	0	0	0	0	1	1	0
	23	1	1	1	7	0	1	1	1	1	1	1	0	0	0	1	1
99	13	1	1	1	7	0	1	1	1	1	1	0	0	1	1	1	0
	12	1	1	1	9	1	1	1	0	0	0	0	0	1	1	1	1
	11	1	1	0	0	0	0	0	0	0	0	0	0	0	0	0	0
	21	1	1	1	5	0	1	1	0	0	0	0	0	1	1	1	1
	22	1	1	1	1	1	1	0	0	0	0	0	0	0	1	1	0
	23	1	1	1	6	0	1	1	1	1	1	0	0	0	1	1	1
100	13	1	1	1	7	0	1	1	1	1	1	0	0	0	1	1	1
	12	1	1	1	3	1	0	0	0	0	0	0	0	1	1	0	0
	11	1	1	1	6	0	1	1	1	1	0	0	0	1	1	1	1
	21	1	1	1	6	0	1	1	1	1	0	0	0	1	1	1	1
	22	1	1	1	3	1	1	1	1	1	0	0	0	1	1	1	1
	23	1	1	1	7	0	1	1	1	1	1	1	0	0	0	1	0
101	13	1	1	1	3	0	1	1	1	1	1	1	0	0	0	1	1
	12	4	1	0	0	0	0	0	0	0	0	0	0	0	0	0	0
	11	2	1	1	8	0	1	1	0	0	0	0	0	1	1	1	0
	21	1	1	0	0	0	0	0	0	0	0	0	0	0	0	0	0
	22	1	1	1	7	1	0	0	0	0	0	0	0	0	1	0	0
	23	1	1	0	0	0	0	0	0	0	0	0	0	0	0	0	0
102	13	1	1	0	0	0	0	0	0	0	0	0	0	0	0	0	0
	12	1	1	1	1	1	0	0	0	0	0	0	0	0	1	0	0
	11	1	1	1	7	0	1	1	1	1	0	0	0	1	1	1	0
	21	1	1	1	7	0	1	1	1	1	0	0	0	1	1	1	0
	22	4	1	0	0	0	0	0	0	0	0	0	0	0	0	0	0
	23	1	1	1	3	0	1	1	1	0	0	0	0	0	0	1	1
103	13	1	1	1	4	0	1	1	1	1	1	1	0	0	0	1	0
	12	1	1	1	9	1	1	1	1	0	0	0	0	0	1	1	1
	11	1	1	1	9	0	1	1	1	0	0	0	0	0	1	1	1
	21	1	1	1	9	0	1	1	1	1	0	0	0	0	1	1	1
	22	1	1	1	9	1	1	1	1	0	0	0	0	0	1	1	1
	23	1	1	1	4	0	0	1	1	1	1	1	0	0	0	0	1
104	13	1	1	1	4	0	1	1	1	1	1	0	0	0	1	1	1
	12	1	1	1	3	1	1	1	1	0	0	0	0	0	1	1	1
	11	1	1	1	1	0	1	1	0	0	0	0	1	0	0	0	0
	21	1	1	1	6	0	1	1	0	0	0	0	1	1	1	1	1
	22	1	1	1	7	1	1	0	0	0	0	0	0	1	1	1	0
	23	1	1	1	7	0	1	1	1	1	1	0	0	0	1	1	0
105	13	1	1	1	4	0	1	1	1	1	1	1	0	0	1	1	1
	12	1	1	1	7	1	1	1	1	0	0	0	0	0	1	1	1
	11	1	1	1	9	0	1	1	1	0	0	0	0	0	1	1	1
	21	1	1	1	7	0	1	1	1	1	0	0	0	0	1	1	1
	22	2	1	1	9	1	1	1	1	0	0	0	0	0	1	1	1
	23	1	1	1	4	0	1	1	1	1	1	1	0	0	1	1	1
106	13	1	1	1	4	0	1	1	1	1	1	0	0	0	1	0	0
	12	1	2	1	6	1	1	1	1	0	0	0	0	1	1	1	1
	11	1	1	1	6	0	1	1	1	0	0	0	0	0	1	1	1
	21	1	1	1	6	0	1	1	1	0	0	0	1	1	1	1	1
	22	1	1	1	1	0	1	1	1	0	0	0	0	0	0	1	1
	23	1	1	1	4	0	1	1	1	1	1	0	0	1	0	0	0
107	13	1	2	1	4	0	1	1	1	1	0	0	0	0	0	1	1
	12	1	1	1	7	1	1	1	0	0	0	0	0	1	1	1	1
	11	1	1	1	3	0	1	1	1	1	0	0	0	1	1	1	1
	21	1	1	1	3	0	1	1	1	1	0	0	0	1	1	1	1
	22	1	2	1	7	1	1	1	0	0	0	0	0	1	1	1	1
	23	1	1	1	4	0	1	1	1	1	1	1	1	0	0	1	1
108	13	1	1	1	4	0	1	1	1	1	1	1	0	0	1	1	1
	12	4	1	0	0	0	0	0	0	0	0	0	0	0	0	0	0
	11	1	1	1	9	0	1	1	1	0	0	0	0	1	1	1	0
	21	1	1	1	7	0	1	1	1	1	0	0	0	1	1	1	1
	22	1	1	1	6	1	1	1	1	0	0	0	0	1	1	1	1
	23	1	1	1	4	0	1	1	1	1	1	1	0	0	0	1	1
109	13	1	1	1	4	0	0	1	1	1	1	1	0	0	0	0	1
	12	1	1	1	7	1	1	1	1	0	0	0	0	0	1	1	1
	11	4	1	0	0	0	0	0	0	0	0	0	0	0	0	0	0
	21	1	1	1	3	0	1	1	1	1	0	0	0	1	1	1	1
	22	1	2	1	3	1	1	1	1	1	0	0	1	1	1	1	1
	23	1	1	1	7	0	1	1	1	1	1	1	0	0	0	1	1
110	13	1	1	1	7	0	1	1	1	1	1	0	0	0	1	1	1
	12	1	1	1	7	1	1	0	0	0	0	0	0	1	1	1	0
	11	1	1	1	3	0	1	1	1	1	0	0	0	1	1	0	0
	21	1	1	1	3	0	1	1	1	1	0	0	0	1	1	1	1
	22	1	1	1	9	1	0	0	0	0	0	0	1	1	1	0	0
	23	1	2	1	7	0	1	1	1	1	1	0	0	1	1	1	1
111	13	1	1	1	7	0	1	1	1	1	1	0	0	0	0	1	1
	12	1	1	1	6	0	0	1	1	1	0	0	0	0	0	0	1
	11	1	1	1	5	0	1	1	1	1	0	0	0	0	1	1	1
	21	1	1	1	6	0	1	1	1	1	0	0	0	0	1	1	1
	22	1	1	1	1	0	1	1	0	0	0	0	0	0	0	1	1
	23	1	1	1	7	0	1	1	1	1	1	0	0	0	1	1	1
112	13	1	1	1	3	0	0	1	1	1	1	0	0	0	0	0	1
	12	4	1	0	0	0	0	0	0	0	0	0	0	0	0	0	0
	11	1	1	1	6	0	1	1	1	1	0	0	0	0	1	1	1
	21	1	1	1	7	0	1	1	0	0	0	0	0	0	1	1	1
	22	4	1	0	0	0	0	0	0	0	0	0	0	0	0	0	0
	23	1	1	1	4	0	0	1	1	0	0	0	0	0	0	0	1
113	13	1	1	0	0	0	0	0	0	0	0	0	0	0	0	0	0
	12	1	1	1	3	1	0	0	0	0	0	0	1	1	1	0	0
	11	4	1	0	0	0	0	0	0	0	0	0	0	0	0	0	0
	21	1	1	1	7	0	1	1	0	0	0	0	0	1	1	1	1
	22	1	1	1	9	1	0	0	0	0	0	0	0	1	1	0	0
	23	1	1	1	4	0	0	1	0	0	0	0	0	0	0	0	1
114	13	1	2	1	4	0	1	1	1	1	1	0	0	0	0	1	1
	12	1	1	1	6	1	1	1	0	0	0	0	0	1	1	1	1
	11	1	1	1	3	0	1	1	1	1	0	0	0	1	1	1	1
	21	1	1	1	3	0	1	1	1	1	0	0	0	1	1	1	1
	22	1	1	1	9	1	1	1	0	0	0	0	0	0	1	1	1
	23	1	1	1	4	0	0	1	1	1	1	1	0	0	0	0	1
115	13	1	1	1	6	0	1	1	1	1	1	0	0	0	1	1	1
	12	4	1	0	0	0	0	0	0	0	0	0	0	0	0	0	0
	11	4	1	0	0	0	0	0	0	0	0	0	0	0	0	0	0
	21	1	1	1	6	0	1	1	0	0	0	0	1	1	1	1	1
	22	2	1	1	1	1	1	0	0	0	0	0	0	0	1	1	0
	23	1	1	1	7	0	1	1	1	1	1	1	0	0	0	1	1
116	13	1	2	1	3	0	1	1	1	1	1	0	0	1	1	1	0
	12	1	1	1	6	1	0	0	0	0	0	0	1	1	1	0	0
	11	1	1	0	0	0	0	0	0	0	0	0	0	0	0	0	0
	21	1	1	0	0	0	0	0	0	0	0	0	0	0	0	0	0
	22	1	1	1	6	1	0	0	0	0	0	0	0	1	1	0	0
	23	1	1	1	7	0	1	1	1	1	1	0	0	1	1	1	0
117	13	1	2	1	7	0	1	1	1	1	1	0	0	1	1	1	1
	12	1	1	1	3	1	1	1	1	1	0	0	0	0	1	1	1
	11	1	1	1	1	0	1	1	0	0	0	0	0	0	1	1	1
	21	1	1	1	3	0	1	1	1	1	0	0	1	1	1	1	1
	22	1	1	1	9	1	1	1	1	0	0	0	0	0	1	1	1
	23	1	2	1	7	0	1	1	1	1	1	1	0	1	1	1	1
118	13	1	1	0	0	0	0	0	0	0	0	0	0	0	0	0	0
	12	1	1	0	0	0	0	0	0	0	0	0	0	0	0	0	0
	11	1	1	1	6	0	1	0	0	0	0	0	1	1	0	0	0
	21	1	1	1	6	0	1	0	0	0	0	0	1	1	1	1	0
	22	3	2	0	0	0	0	0	0	0	0	0	0	0	0	0	0
	23	1	2	1	6	0	1	1	0	0	0	0	0	1	1	1	1
119	13	1	1	1	4	0	0	1	1	1	1	0	0	0	0	0	1
	12	1	1	1	6	1	1	1	1	0	0	0	1	1	1	1	1
	11	1	1	1	6	0	1	1	1	0	0	0	0	1	1	1	1
	21	1	1	1	8	0	1	1	1	1	0	0	0	0	1	1	1
	22	1	2	1	1	0	1	1	0	0	0	0	0	0	0	1	1
	23	1	1	1	4	0	1	1	1	1	1	1	0	0	0	1	1
120	13	1	1	1	4	0	1	1	1	1	1	0	0	0	0	1	1
	12	1	1	1	6	0	1	1	1	0	0	0	0	0	0	1	1
	11	1	1	1	1	0	1	0	0	0	0	0	0	0	1	1	0
	21	1	1	1	6	0	1	0	0	0	0	0	1	1	1	1	0
	22	1	1	1	6	1	1	1	0	0	0	0	0	0	1	1	1
	23	1	1	1	4	0	0	1	1	1	1	0	0	0	0	0	1
